# Supplementary material for: Immunopathogenesis of Progressive Scarring Trachoma: Results of a 4-Year Longitudinal Study in Tanzanian Children
Source: Infect Immun. 2020 Mar 23;88(4):e00629-19. doi: 10.1128/IAI.00629-19 (PMC7093124; doi:10.1128/IAI.00629-19)
Supplement: Supplemental file 1 [file IAI.00629-19-sd001.xlsx]

## Sheet: Table S1
Table S1. Associations between gene expression and TP, adjusted for C. trachomatis, age and sex. Random effects logistic regression models were constructed for each gene in turn.
Using the Benjamini and Hochberg method to control for a false discovery rate <0.05%, p values £0.034 are considered statistically significant.
	TP			Infection			Age			Sex
Target	FC	LCI - UCI	Pval	FC	LCI - UCI	Pval	FC	LCI - UCI	Pval	FC	LCI - UCI	Pval
ALOX5	0.909964	0.87 - 0.95	3.65268e-05	0.634873	0.61 - 0.66	1.49076e-95	1.01118	1.00 - 1.02	0.0198975	0.999468	0.96 - 1.04	0.978207
CCL18	3.9777	3.42 - 4.63	1.79198e-70	3.32665	2.87 - 3.86	2.98523e-57	0.885147	0.86 - 0.91	3.05795e-19	1.06475	0.96 - 1.19	0.257817
CCL2	2.14997	1.92 - 2.40	2.51386e-41	3.47615	3.12 - 3.87	5.90821e-112	0.936149	0.92 - 0.95	2.63853e-13	1.07431	1.00 - 1.15	0.0511944
CCL20	1.36404	1.23 - 1.51	1.72407e-09	1.47986	1.34 - 1.63	3.1744e-15	0.946852	0.93 - 0.96	1.58127e-08	1.06424	0.99 - 1.15	0.114148
CD247	1.2027	1.13 - 1.28	3.51803e-09	1.78706	1.68 - 1.90	1.2015e-81	0.983654	0.97 - 0.99	0.00194191	1.05466	1.01 - 1.10	0.0140862
CD274	1.62259	1.50 - 1.76	5.95915e-32	2.78626	2.58 - 3.01	7.09295e-145	0.933659	0.92 - 0.95	2.32202e-23	1.14465	1.08 - 1.21	1.51584e-06
CDH1	0.810196	0.76 - 0.86	9.7485e-12	0.688928	0.65 - 0.73	1.00028e-34	1.02546	1.02 - 1.03	5.30136e-08	1.02544	0.99 - 1.06	0.181769
CDH2	0.61481	0.55 - 0.68	1.07807e-18	0.677868	0.61 - 0.75	1.85128e-13	1.09897	1.08 - 1.12	2.45859e-17	1.09632	1.00 - 1.20	0.0430834
CTGF	0.784833	0.72 - 0.86	1.3818e-07	0.884461	0.81 - 0.96	0.00567516	1.05567	1.04 - 1.07	1.95886e-10	0.86652	0.81 - 0.93	3.67658e-05
CXCL13	3.24032	2.79 - 3.76	1.06612e-53	3.31356	2.87 - 3.83	2.78407e-59	0.856589	0.83 - 0.88	9.36836e-31	1.28822	1.16 - 1.43	3.74174e-06
CXCL5	2.21929	1.93 - 2.55	5.02193e-30	1.305	1.15 - 1.49	6.55094e-05	0.859186	0.83 - 0.89	3.97659e-19	1.02514	0.89 - 1.17	0.720213
DEFB4BDEFB4A	1.94052	1.69 - 2.22	9.82319e-22	1.47712	1.30 - 1.68	3.14298e-09	0.882331	0.85 - 0.91	3.86013e-13	1.36658	1.19 - 1.57	9.07193e-06
DUOX2	1.35758	1.24 - 1.48	1.29265e-11	1.30535	1.20 - 1.42	6.02265e-10	0.905593	0.89 - 0.92	1.2649e-20	1.31977	1.21 - 1.44	1.73938e-10
IDO1	1.66044	1.50 - 1.84	4.64068e-22	2.17259	1.97 - 2.40	1.55158e-54	0.863075	0.84 - 0.89	5.98231e-28	1.41851	1.27 - 1.58	1.83548e-10
IFNG	1.5471	1.41 - 1.70	1.44843e-19	6.87765	6.28 - 7.54	0	0.944662	0.93 - 0.96	8.23209e-11	1.25639	1.17 - 1.35	1.68088e-10
IL10	1.86811	1.72 - 2.03	1.20715e-50	2.16666	2.00 - 2.35	1.49056e-80	0.947254	0.93 - 0.96	1.1085e-15	1.10046	1.04 - 1.16	0.000511203
IL12B	1.18071	1.07 - 1.30	0.000870602	3.55144	3.23 - 3.90	5.48278e-152	1.01196	0.99 - 1.03	0.175705	1.09044	1.02 - 1.17	0.0155971
IL17A	2.07888	1.86 - 2.33	1.47819e-36	2.99148	2.68 - 3.34	2.02682e-85	0.878049	0.86 - 0.90	3.76163e-34	1.39301	1.28 - 1.52	2.63351e-14
IL19	2.88437	2.54 - 3.27	1.11328e-60	2.61723	2.32 - 2.95	9.53156e-55	0.869481	0.85 - 0.89	1.44253e-24	1.5313	1.37 - 1.71	2.18222e-14
IL1B	1.74881	1.57 - 1.94	1.38517e-25	1.72598	1.56 - 1.91	4.74459e-26	0.923052	0.91 - 0.94	6.07915e-17	1.03305	0.96 - 1.12	0.404909
IL21	2.81053	2.46 - 3.21	3.31978e-52	4.69136	4.12 - 5.34	7.69117e-121	0.894622	0.88 - 0.91	1.58194e-23	1.35257	1.24 - 1.48	2.5835e-11
IL23A	1.68833	1.55 - 1.84	3.43824e-34	1.74606	1.61 - 1.89	6.26583e-41	0.939402	0.93 - 0.95	1.16067e-16	1.05551	0.99 - 1.12	0.0789854
IL6	1.37714	1.23 - 1.55	7.85329e-08	1.7251	1.54 - 1.93	2.58708e-21	0.974497	0.95 - 1.00	0.0183324	0.983151	0.90 - 1.07	0.703604
IL8	1.49759	1.38 - 1.63	1.1676e-21	1.21637	1.12 - 1.32	1.45258e-06	0.979753	0.96 - 1.00	0.0123212	1.01198	0.95 - 1.08	0.720974
MMP12	2.33924	2.10 - 2.60	4.1619e-55	2.58868	2.34 - 2.87	9.50712e-75	0.912221	0.89 - 0.93	7.4148e-15	1.14829	1.04 - 1.26	0.00412691
MMP7	0.944705	0.88 - 1.02	0.144059	0.547657	0.51 - 0.59	1.64581e-60	0.952467	0.93 - 0.98	0.000541403	0.949587	0.85 - 1.06	0.367942
MMP9	1.75472	1.59 - 1.93	9.84821e-30	1.97046	1.79 - 2.16	4.2866e-46	0.952479	0.93 - 0.97	2.7773e-06	1.03048	0.95 - 1.12	0.47878
MUC1	0.931833	0.88 - 0.99	0.0140531	0.794458	0.75 - 0.84	1.20695e-16	0.986235	0.98 - 1.00	0.00780824	1.06754	1.02 - 1.11	0.00209864
MUC4	1.15034	1.08 - 1.23	3.21346e-05	0.71971	0.68 - 0.77	2.6176e-24	0.967357	0.95 - 0.98	1.30974e-06	1.04676	0.99 - 1.11	0.102455
MUC5AC	0.491318	0.43 - 0.56	4.53111e-30	0.329941	0.29 - 0.37	1.31337e-77	1.12989	1.10 - 1.16	1.11485e-16	1.06358	0.95 - 1.20	0.305116
MUC7	0.452758	0.41 - 0.51	9.3378e-45	0.379196	0.34 - 0.42	1.81948e-73	1.05151	1.02 - 1.09	0.0017354	0.659011	0.58 - 0.75	1.8845e-10
MZB1	2.00122	1.77 - 2.26	1.28753e-29	2.46519	2.20 - 2.76	1.43229e-53	0.92055	0.90 - 0.95	6.31424e-09	1.21642	1.09 - 1.36	0.000757802
NCAM1	0.751769	0.69 - 0.82	2.11321e-11	1.04497	0.96 - 1.13	0.286144	1.05277	1.04 - 1.07	7.27723e-12	0.930622	0.88 - 0.99	0.0187851
NCR1	1.10007	1.02 - 1.18	0.00866228	1.97629	1.85 - 2.12	6.03012e-85	0.964173	0.95 - 0.98	7.22303e-07	1.1185	1.05 - 1.19	0.000192708
PDGFB	1.31991	1.24 - 1.40	1.81935e-19	1.27471	1.20 - 1.35	2.85655e-16	0.997927	0.99 - 1.01	0.716998	1.10328	1.05 - 1.15	2.55383e-05
PTGS2	1.49117	1.36 - 1.64	2.4787e-16	1.15733	1.06 - 1.27	0.00186319	0.960354	0.94 - 0.98	1.30624e-05	1.02772	0.95 - 1.11	0.470027
S100A4	0.577477	0.54 - 0.62	2.07816e-54	0.385185	0.36 - 0.41	1.29648e-169	1.06092	1.05 - 1.07	9.22405e-24	0.946067	0.90 - 0.99	0.0207928
S100A7	5.33416	4.49 - 6.33	2.21643e-81	2.82213	2.39 - 3.33	3.87824e-35	0.828574	0.80 - 0.86	1.62366e-23	1.49972	1.29 - 1.74	1.31188e-07
SOCS1	1.22699	1.14 - 1.32	1.5282e-08	1.85469	1.73 - 1.99	2.45414e-68	0.962713	0.95 - 0.97	9.87355e-12	1.02021	0.98 - 1.07	0.378752
SOCS3	1.6157	1.47 - 1.77	2.37026e-24	1.35935	1.24 - 1.49	1.56768e-11	0.925938	0.91 - 0.94	1.62557e-19	1.03249	0.96 - 1.11	0.357222
SPARCL1	0.186784	0.15 - 0.23	2.87267e-63	0.172981	0.14 - 0.21	5.84254e-76	1.27395	1.21 - 1.34	1.87084e-23	0.81009	0.67 - 0.98	0.0334593
TGFB1	0.959481	0.91 - 1.01	0.100799	1.1297	1.08 - 1.19	7.45107e-07	1.00235	0.99 - 1.01	0.549434	1.01464	0.98 - 1.05	0.361988
VIM	1.17581	1.12 - 1.24	1.66159e-09	1.47008	1.40 - 1.55	6.80746e-49	0.998204	0.99 - 1.01	0.67342	1.01346	0.98 - 1.05	0.44172

## Sheet: Table S2
Table S2. Lasso random effects logistic regression showing the genes most strongly associated with TP in the longitudinal dataset. Genes are ranked in order of the significance of their association with TP.
Target
MZB1
MMP9
PDGFB
CXCL5
IL17A
TGFB1
S100A4
IL8
S100A7
SPARCL1
CD274
IDO1
MUC4
MMP12
Age
DUOX2
IL1B
CTGF
C. trachomatis
CCL20
SOCS3
IL21
IFNG
CDH1
DEFB4BDEFB4A
IL12B
MUC5AC
CCL2
SOCS1
NCR1
IL10
CXCL13
CCL18
CDH2
IL23A
CD247
ALOX5
VIM
MUC7
PTGS2
IL19
IL6

## Sheet: Table S3A&B
Table S3. Gene expression responses to C. trachomatis infection in individuals prone to TP relative to those in which TP was never detected. (A) Random effects logistic regression models were constructed for each gene in turn, including whether any TP was detected, infection and an interaction
between any TP and infection, adjusting for age and sex. Using the Benjamini and Hochberg method to control for a false discovery rate <0.05%, p values £0.029 are considered statistically significant. (B) Stratum-specific fold changes are shown for genes with FDR-significant interaction terms.
S3A	Sssuceptibility (any TP)			Infection			Susceptibility - Infection Interaction			Age			Sex				S3B	No TP: response to infection		TP prone: response to infection
Target	FC	LCI - UCI	Pval	FC	LCI - UCI	Pval	FC	LCI - UCI	Pval	FC	LCI - UCI	Pval	FC	LCI - UCI	Pval		Target	FC	LCI - UCI	FC	LCI - UCI
ALOX5	0.953684	0.91 - 0.99	0.0248717	0.63456	0.59 - 0.68	9.81584e-42	0.964344	0.89 - 1.05	0.3991	1.00912	1.00 - 1.02	0.0651013	1.00086	0.96 - 1.04	0.964854		PDGFB	1.21363	1.11 - 1.33	1.49221	1.39 - 1.60
CCL18	1.34758	1.20 - 1.52	7.52182e-07	3.82459	3.03 - 4.83	1.36497e-29	1.44479	1.07 - 1.95	0.0156213	0.89147	0.87 - 0.92	1.70854e-16	1.0681	0.96 - 1.19	0.234062		S100A7	3.12131	2.43 - 4.00	5.38865	4.31 - 6.73
CCL2	1.30505	1.21 - 1.41	2.00071e-11	3.54395	3.00 - 4.19	3.35907e-49	1.32153	1.07 - 1.64	0.0112369	0.945293	0.93 - 0.96	7.50743e-10	1.06963	1.00 - 1.15	0.0637658		IL23A	1.71112	1.51 - 1.94	2.22503	2.01 - 2.46
CCL20	1.22312	1.13 - 1.33	2.31137e-06	1.6438	1.42 - 1.91	7.14065e-11	0.94369	0.78 - 1.14	0.553174	0.955135	0.94 - 0.97	3.43014e-06	1.05587	0.98 - 1.14	0.166322		IL8	1.16118	1.03 - 1.31	1.48607	1.34 - 1.64
CD247	1.06802	1.02 - 1.12	0.00526331	1.91491	1.75 - 2.10	3.04565e-44	0.963573	0.86 - 1.08	0.534046	0.985805	0.98 - 1.00	0.00871097	1.05306	1.01 - 1.10	0.0169402		MUC7	0.371394	0.32 - 0.44	0.270387	0.24 - 0.31
CD274	1.17441	1.11 - 1.25	1.32778e-07	2.87533	2.55 - 3.25	2.1815e-65	1.15999	0.99 - 1.35	0.0611184	0.93901	0.93 - 0.95	3.7999e-19	1.14194	1.08 - 1.21	2.05439e-06		MMP9	1.9386	1.68 - 2.24	2.52385	2.25 - 2.83
CDH1	0.955404	0.92 - 0.99	0.0268733	0.654384	0.60 - 0.72	8.50891e-20	0.992456	0.88 - 1.12	0.898994	1.02446	1.01 - 1.03	3.36314e-07	1.02506	0.99 - 1.06	0.188215		IDO1	2.82376	2.42 - 3.30	2.25061	2.01 - 2.52
CDH2	0.861078	0.78 - 0.95	0.00257222	0.61009	0.52 - 0.72	1.28127e-09	0.967515	0.79 - 1.19	0.751719	1.09383	1.07 - 1.12	7.34236e-15	1.09927	1.00 - 1.20	0.0387734		CCL2	3.54296	3.01 - 4.17	4.70749	4.09 - 5.41
CTGF	0.907917	0.84 - 0.98	0.0105223	0.830686	0.73 - 0.95	0.00646656	1.00461	0.85 - 1.19	0.958027	1.05196	1.03 - 1.07	7.23827e-09	0.868637	0.81 - 0.93	5.15012e-05		IL19	2.83521	2.35 - 3.41	3.91065	3.34 - 4.58
CXCL13	1.42629	1.27 - 1.60	2.23334e-09	4.10434	3.27 - 5.15	1.82518e-34	1.15424	0.86 - 1.54	0.33179	0.866298	0.84 - 0.89	1.41295e-25	1.28351	1.15 - 1.43	4.79064e-06		CCL18	3.82616	3.06 - 4.78	5.53494	4.54 - 6.74
CXCL5	1.46478	1.27 - 1.69	2.92774e-07	1.51462	1.24 - 1.86	6.05192e-05	1.08475	0.84 - 1.41	0.539505	0.872511	0.84 - 0.90	4.25065e-15	1.01309	0.88 - 1.16	0.850626		S100A4	0.368934	0.33 - 0.41	0.31099	0.29 - 0.34
DEFB4BDEFB4A	1.34266	1.16 - 1.56	9.73749e-05	1.58009	1.29 - 1.93	7.18367e-06	1.17612	0.91 - 1.52	0.213947	0.892811	0.86 - 0.92	1.39006e-10	1.35561	1.18 - 1.56	1.45367e-05		IL6	1.61415	1.36 - 1.92	2.09268	1.82 - 2.40
DUOX2	1.2018	1.10 - 1.32	8.74576e-05	1.48815	1.31 - 1.69	1.98968e-09	0.911196	0.77 - 1.08	0.273272	0.912575	0.89 - 0.93	5.98113e-17	1.31019	1.20 - 1.43	4.99793e-10		MMP7	0.592945	0.53 - 0.66	0.506775	0.46 - 0.55
IDO1	1.52397	1.36 - 1.71	4.15904e-13	2.85578	2.46 - 3.32	2.97867e-42	0.778308	0.64 - 0.94	0.0110794	0.879736	0.86 - 0.90	3.91696e-21	1.39148	1.25 - 1.55	9.09967e-10
IFNG	1.16605	1.08 - 1.26	7.02074e-05	7.74312	6.73 - 8.91	1.95539e-178	0.988776	0.83 - 1.18	0.90245	0.949754	0.93 - 0.97	8.42578e-09	1.25265	1.17 - 1.34	2.35854e-10
IL10	1.19453	1.13 - 1.27	2.33549e-09	2.3701	2.09 - 2.68	3.63153e-42	1.12273	0.96 - 1.32	0.15427	0.952381	0.94 - 0.97	1.1131e-12	1.09924	1.04 - 1.16	0.000513037
IL12B	1.0096	0.94 - 1.09	0.806627	3.46692	3.00 - 4.01	1.8122e-63	1.12238	0.93 - 1.35	0.22305	1.01157	0.99 - 1.03	0.202336	1.09282	1.02 - 1.17	0.0133277
IL17A	1.30742	1.19 - 1.43	1.22801e-08	3.40985	2.88 - 4.04	2.4988e-45	1.09121	0.88 - 1.36	0.432704	0.88661	0.87 - 0.91	2.52721e-28	1.38583	1.27 - 1.51	4.97786e-14
IL19	1.34717	1.20 - 1.52	8.52889e-07	2.84572	2.35 - 3.44	4.35512e-27	1.36873	1.07 - 1.75	0.0115786	0.877566	0.85 - 0.90	1.82839e-20	1.52794	1.37 - 1.71	3.55605e-14
IL1B	1.19375	1.10 - 1.30	2.75219e-05	1.87459	1.60 - 2.19	3.74742e-15	1.10314	0.90 - 1.35	0.33785	0.928454	0.91 - 0.95	3.12316e-14	1.03035	0.95 - 1.11	0.441414
IL21	1.3356	1.21 - 1.47	5.03599e-09	6.05644	4.94 - 7.42	1.46376e-67	1.02116	0.79 - 1.32	0.874467	0.901967	0.88 - 0.92	2.17666e-19	1.34986	1.23 - 1.48	4.08947e-11
IL23A	1.10759	1.04 - 1.18	0.00217185	1.71611	1.51 - 1.95	5.8227e-17	1.293	1.10 - 1.52	0.00188895	0.94164	0.93 - 0.96	6.19985e-15	1.05784	1.00 - 1.12	0.0663969
IL6	0.994915	0.90 - 1.09	0.916494	1.61797	1.36 - 1.92	5.07289e-08	1.28932	1.03 - 1.61	0.0247432	0.972509	0.95 - 0.99	0.0133785	0.98898	0.91 - 1.08	0.804534
IL8	1.10065	1.03 - 1.18	0.00772924	1.16364	1.03 - 1.32	0.0157577	1.27713	1.09 - 1.50	0.002357	0.982593	0.97 - 1.00	0.0355966	1.0128	0.95 - 1.08	0.70172
MMP12	1.36249	1.23 - 1.51	2.95422e-09	2.81024	2.40 - 3.30	7.11941e-37	1.24491	1.01 - 1.53	0.0358083	0.922568	0.90 - 0.94	3.11946e-11	1.14121	1.04 - 1.25	0.00615135
MMP7	1.15318	1.02 - 1.30	0.0200964	0.591931	0.53 - 0.66	1.54888e-20	0.853902	0.74 - 0.98	0.0287089	0.960213	0.93 - 0.99	0.0048304	0.940316	0.84 - 1.05	0.281899
MMP9	1.16633	1.07 - 1.28	0.000790239	1.93832	1.68 - 2.24	2.94474e-19	1.30367	1.08 - 1.57	0.00502657	0.957263	0.94 - 0.98	4.22071e-05	1.03026	0.95 - 1.12	0.481671
MUC1	1.02903	0.98 - 1.08	0.214226	0.779953	0.72 - 0.85	5.23703e-09	0.992011	0.89 - 1.10	0.883073	0.988327	0.98 - 1.00	0.0278179	1.06462	1.02 - 1.11	0.00314769
MUC4	1.04473	0.98 - 1.11	0.15011	0.749155	0.68 - 0.83	5.84742e-09	0.993357	0.88 - 1.13	0.916505	0.968663	0.96 - 0.98	6.71833e-06	1.04599	0.99 - 1.11	0.109437
MUC5AC	0.782706	0.69 - 0.89	0.000172158	0.281666	0.24 - 0.34	7.66211e-43	0.96064	0.76 - 1.21	0.734247	1.12064	1.09 - 1.15	7.24022e-14	1.06892	0.95 - 1.20	0.270307
MUC7	0.967802	0.84 - 1.11	0.640799	0.370902	0.31 - 0.44	3.17821e-32	0.730086	0.59 - 0.90	0.00341273	1.05521	1.02 - 1.09	0.00106833	0.653101	0.57 - 0.74	6.50897e-11
MZB1	1.32949	1.18 - 1.50	5.72658e-06	2.77448	2.32 - 3.32	2.88771e-29	1.09719	0.87 - 1.38	0.42555	0.930537	0.90 - 0.96	8.84544e-07	1.20771	1.08 - 1.35	0.00117877
NCAM1	0.949469	0.89 - 1.01	0.120081	0.922402	0.81 - 1.04	0.202774	1.0806	0.92 - 1.27	0.340226	1.05226	1.04 - 1.07	4.1252e-11	0.929892	0.88 - 0.99	0.0177882
NCR1	1.16162	1.09 - 1.24	3.0995e-06	2.04546	1.84 - 2.27	5.94223e-41	0.969914	0.85 - 1.11	0.655263	0.971602	0.96 - 0.99	0.000114385	1.10961	1.05 - 1.18	0.000454756
PDGFB	1.02349	0.97 - 1.08	0.358197	1.21457	1.11 - 1.33	2.17055e-05	1.22613	1.09 - 1.38	0.000510454	0.997695	0.99 - 1.01	0.693564	1.10692	1.06 - 1.16	1.27261e-05
PTGS2	1.11462	1.03 - 1.21	0.00795584	1.19823	1.04 - 1.38	0.0124805	1.11919	0.93 - 1.34	0.224796	0.963482	0.95 - 0.98	8.78957e-05	1.02705	0.95 - 1.11	0.478809
S100A4	0.90503	0.86 - 0.95	0.000159265	0.367398	0.33 - 0.41	2.14267e-77	0.847963	0.74 - 0.97	0.0166941	1.05892	1.05 - 1.07	6.2451e-21	0.943455	0.90 - 0.99	0.0163105
S100A7	1.55506	1.32 - 1.83	1.14281e-07	3.12834	2.41 - 4.06	1.01595e-17	1.72524	1.24 - 2.41	0.00137628	0.83954	0.81 - 0.87	1.7699e-19	1.49753	1.29 - 1.74	1.55739e-07
SOCS1	1.08944	1.04 - 1.14	0.000572968	1.92023	1.73 - 2.14	2.25555e-33	1.02255	0.89 - 1.17	0.748124	0.965871	0.96 - 0.98	1.31822e-09	1.01798	0.97 - 1.06	0.433399
SOCS3	1.21453	1.13 - 1.31	2.11839e-07	1.46744	1.28 - 1.68	4.87039e-08	1.07064	0.90 - 1.28	0.448621	0.932664	0.92 - 0.95	9.16394e-16	1.0275	0.96 - 1.10	0.431135
SPARCL1	0.529551	0.43 - 0.65	2.78846e-09	0.134865	0.10 - 0.18	7.31088e-41	0.746802	0.51 - 1.09	0.128165	1.24453	1.19 - 1.31	1.94298e-18	0.822813	0.68 - 1.00	0.0493084
TGFB1	0.995771	0.96 - 1.03	0.808648	1.116	1.04 - 1.20	0.00360837	1.00077	0.91 - 1.10	0.987208	1.00242	0.99 - 1.01	0.54804	1.01429	0.98 - 1.05	0.375575
VIM	1.02271	0.99 - 1.06	0.234478	1.47879	1.37 - 1.60	2.49749e-22	1.06473	0.96 - 1.18	0.223959	0.998403	0.99 - 1.01	0.713462	1.01472	0.98 - 1.05	0.397901
